# Supplementary material for: How Reliable Is Fluorescence-Guided Surgery in Low-Grade Gliomas? A Systematic Review Concerning Different Fluorophores
Source: Cancers (Basel). 2023 Aug 16;15(16):4130. doi: 10.3390/cancers15164130 (PMC10452554; doi:10.3390/cancers15164130)
Supplement: Supplementary file 1 [file cancers-15-04130-s001.zip]

Archive with 1 entries (1 files):
- cancers-2504536-supplementary.pdf
